# Supplementary material for: Genome-wide identification and comparative analysis of CCCH-type zinc finger genes in diploid and tetraploid cotton (Gossypium) species
Source: Front Plant Sci. 2025 Nov 18;16:1694549. doi: 10.3389/fpls.2025.1694549 (PMC12673402; doi:10.3389/fpls.2025.1694549)
Supplement: Supplementary file 1 [file Table1.xlsx]

## Sheet: Table S1
Table S1. Detailed information of identified CCCH genes in G. arboreum.
Gene ID	Gene name	Class	Length (bp)	Protein Length (aa)	MW (kDa)	pI	Location
Ga01G0211	GaCCCH1	VI	1020	339	38.387	7.639	Chr01: 1556494-1557513 (+)
Ga01G0212	GaCCCH2	VI	1026	341	38.649	7.181	Chr01: 1562029-1563054 (+)
Ga01G0280	GaCCCH3	I	3006	472	49.939	6.626	Chr01: 2234347-2237352 (-)
Ga01G2386	GaCCCH4	VII	5019	844	92.279	5.817	Chr01: 106762607-106767625 (-)
Ga02G1406	GaCCCH5	VII	1817	295	30.917	9.684	Chr02: 93411148-93412964 (-)
Ga03G0540	GaCCCH6	I	3191	453	48.998	7.934	Chr03: 7264814-7268004 (-)
Ga03G2271	GaCCCH7	VIII	1973	312	34.297	9.25	Chr03: 130844702-130846674 (-)
Ga04G1854	GaCCCH8	II	13870	450	48.993	8.347	Chr04: 94537133-94551002 (-)
Ga05G0709	GaCCCH9	VII	5377	299	31.455	9.75	Chr05: 6173073-6178449 (-)
Ga07G0417	GaCCCH10	VII	1557	355	40.105	7.479	Chr07: 4412222-4413778 (+)
Ga07G0636	GaCCCH11	IV	4355	445	49.901	5.34	Chr07: 7077834-7082188 (-)
Ga07G0755	GaCCCH12	VII	1805	293	30.623	9.574	Chr07: 8973715-8975519 (-)
Ga07G1288	GaCCCH13	III	4403	454	49.516	8.485	Chr07: 22159486-22163888 (+)
Ga07G1290	GaCCCH14	III	3747	436	47.496	8.043	Chr07: 22171868-22175614 (-)
Ga08G0497	GaCCCH15	I	4521	368	40.029	8.678	Chr08: 5756059-5760579 (+)
Ga08G0732	GaCCCH16	V	849	282	33.478	9.818	Chr08: 11377290-11378138 (-)
Ga08G0853	GaCCCH17	I	3152	472	50.733	8.584	Chr08: 16671535-16674686 (-)
Ga08G2212	GaCCCH18	V	846	281	33.002	9.924	Chr08: 120810030-120810875 (+)
Ga08G2659	GaCCCH19	II	6530	445	48.819	8.551	Chr08: 126711558-126718087 (-)
Ga09G0427	GaCCCH20	IV	2534	456	51.736	6.836	Chr09: 13707750-13710283 (+)
Ga09G1096	GaCCCH21	V	1953	314	36.992	9.921	Chr09: 64058542-64060494 (+)
Ga10G1158	GaCCCH22	I	3692	471	50.505	8.631	Chr10: 30795269-30798960 (+)
Ga11G2818	GaCCCH23	I	5517	442	47.951	8.495	Chr11: 111563653-111569169 (-)
Ga11G3712	GaCCCH24	IV	5892	536	59.039	5.296	Chr11: 121011534-121017425 (-)
Ga11G3806	GaCCCH25	VII	1418	336	36.98	7.451	Chr11: 121802163-121803580 (+)
Ga12G0723	GaCCCH26	VII	1426	321	34.955	7.478	Chr12: 6809855-6811280 (-)
Ga12G0951	GaCCCH27	IV	3072	468	51.688	4.938	Chr12: 9818425-9821496 (-)
Ga12G2828	GaCCCH28	I	3972	475	51.064	8.835	Chr12: 101949189-101953160 (+)
Ga13G0581	GaCCCH29	VIII	3382	286	31.299	9.705	Chr13: 8696648-8700029 (+)
Ga13G1603	GaCCCH30	IV	7843	459	50.321	8.229	Chr13: 101722402-101730244 (+)
Ga13G1936	GaCCCH31	II	10324	447	48.741	8.105	Chr13: 110718922-110729245 (+)
Ga14G2199	GaCCCH32	III	3764	437	47.667	8.159	N/A: 416736-420499 (-)
Note: aa = Amino ascids; MW (kDa) = Molecular Weight (Kilo Dalton); pI = Iso-electric point; N/A is written for those genes which are identifed on the scafold regions.

## Sheet: Table S2
Table S2. Detailed information of identified CCCH genes in G. raimondii.
Gene ID	Gene name	Class	Length (bp)	Protein Length (aa)	MW (kDa)	pI	Location
Gorai.001G040700	GrCCCH1	VII	2704	357	40.287	7.48	Chr01: 3763182-3765885 (+)
Gorai.001G061800	GrCCCH2	IV	4877	443	49.666	5.464	Chr01: 6155999-6160875 (-)
Gorai.001G072800	GrCCCH3	VII	2527	295	30.833	9.574	Chr01: 7398457-7400983 (-)
Gorai.001G096900	GrCCCH4	III	4996	473	51.928	8.571	Chr01: 10838014-10843009 (+)
Gorai.001G097100	GrCCCH5	III	4568	439	47.777	8.04	Chr01: 10849636-10854203 (-)
Gorai.001G195600	GrCCCH6	III	4465	437	47.673	7.923	Chr01: 33630303-33634767 (-)
Gorai.002G020100	GrCCCH7	VI	1401	340	38.348	7.499	Chr02: 1350882-1352282 (+)
Gorai.002G027000	GrCCCH8	I	4020	470	49.766	6.626	Chr02: 2033312-2037331 (-)
Gorai.002G224900	GrCCCH9	VII	2418	295	30.917	9.684	Chr02: 58035723-58038140 (-)
Gorai.004G053200	GrCCCH10	I	5630	377	40.934	8.592	Chr04: 4899739-4905368 (+)
Gorai.004G075300	GrCCCH11	V	1479	280	33.193	9.818	Chr04: 8510425-8511903 (-)
Gorai.004G086700	GrCCCH12	I	4950	473	50.72	8.751	Chr04: 11485790-11490739 (-)
Gorai.004G218700	GrCCCH13	V	1518	279	32.809	9.807	Chr04: 55233790-55235307 (+)
Gorai.004G261700	GrCCCH14	II	11405	449	49.202	8.327	Chr04: 59706471-59717875 (-)
Gorai.005G058800	GrCCCH15	I	3413	459	49.213	7.924	Chr05: 6092542-6095954 (-)
Gorai.006G036900	GrCCCH16	IV	2881	456	51.635	6.8	Chr06: 10156897-10159777 (+)
Gorai.006G109200	GrCCCH17	V	3389	315	37.111	10.075	Chr06: 35332084-35335472 (+)
Gorai.007G032800	GrCCCH18	VII	2205	336	37.011	7.451	Chr07: 2240600-2242804 (-)
Gorai.007G041600	GrCCCH19	IV	8018	509	55.78	5.156	Chr07: 2906176-2914193 (+)
Gorai.007G130500	GrCCCH20	I	4797	472	51.039	8.455	Chr07: 10503650-10508446 (+)
Gorai.008G009500	GrCCCH21	I	4623	475	51.093	8.835	Chr08: 1064823-1069445 (-)
Gorai.008G204400	GrCCCH22	IV	3583	456	50.218	5.332	Chr08: 48986694-48990276 (+)
Gorai.008G225600	GrCCCH23	VII	1961	328	35.915	7.643	Chr08: 51219169-51221129 (+)
Gorai.011G188400	GrCCCH24	I	9411	471	50.064	8.227	Chr11: 44933884-44943294 (-)
Gorai.012G028600	GrCCCH25	II	9975	444	48.513	8.604	Chr12: 3551399-3561373 (+)
Gorai.013G146700	GrCCCH26	II	8644	459	50.303	8.229	Chr13: 40321499-40330142 (+)
Gorai.013G179800	GrCCCH27	II	12236	447	48.88	8.295	Chr13: 47346245-47358480 (+)
Note: aa = Amino ascids; MW (kDa) = Molecular Weight (Kilo Dalton); pI = Iso-electric point.

## Sheet: Table S3
Table S3. Detailed information of identified CCCH genes in G. barbadense.
Gene ID	Gene name	Class	Length (bp)	Protein Length (aa)	MW (kDa)	pI	Location
Gbar_A01G001720	GbCCCH1	VI	1022	339	38.364	7.913	A01: 1553485-1554506 (+)
Gbar_A01G001730	GbCCCH2	VI	1026	341	38.649	7.498	A01: 1559203-1560228 (+)
Gbar_A01G002370	GbCCCH3	I	3959	470	49.77	6.626	A01: 2220608-2224566 (-)
Gbar_A01G018960	GbCCCH4	VII	2458	295	30.931	9.684	A01: 109741415-109743872 (-)
Gbar_A02G004770	GbCCCH5	I	3679	370	39.464	8.563	A02: 6542615-6546293 (-)
Gbar_A03G018970	GbCCCH6	VIII	1940	312	34.155	9.25	A03: 100475113-100477052 (-)
Gbar_A05G006370	GbCCCH7	VII	5893	299	31.459	9.75	A05: 5814628-5820520 (-)
Gbar_A05G039400	GbCCCH8	II	14631	444	48.432	8.471	A05: 98809657-98824287 (-)
Gbar_A05G041050	GbCCCH9	VII	12703	354	37.487	8.893	A05: 101513194-101525896 (+)
Gbar_A07G003750	GbCCCH10	VII	2652	359	40.573	7.894	A07: 4344047-4346698 (+)
Gbar_A07G005840	GbCCCH11	IV	4873	445	49.914	5.468	A07: 6965277-6970149 (-)
Gbar_A07G006910	GbCCCH12	VII	2541	293	30.623	9.574	A07: 8861517-8864057 (-)
Gbar_A07G009090	GbCCCH13	III	4383	440	48.002	7.906	A07: 14002827-14007209 (+)
Gbar_A07G009110	GbCCCH14	III	4542	393	42.792	8.152	A07: 14019881-14024422 (-)
Gbar_A07G017540	GbCCCH15	III	4538	437	47.598	8.047	A07: 52149229-52153766 (+)
Gbar_A08G004800	GbCCCH16	I	5934	368	40.046	8.593	A08: 5776429-5782362 (+)
Gbar_A08G006860	GbCCCH17	V	2207	282	33.478	9.818	A08: 10275992-10278198 (-)
Gbar_A08G007910	GbCCCH18	I	4181	420	45.425	8.587	A08: 15219175-15223355 (-)
Gbar_A08G020230	GbCCCH19	V	1788	281	32.959	9.807	A08: 111865504-111867291 (+)
Gbar_A08G024510	GbCCCH20	II	9024	370	40.475	8.622	A08: 117120576-117129599 (-)
Gbar_A09G003730	GbCCCH21	IV	2540	456	51.695	7.178	A09: 12431764-12434303 (+)
Gbar_A09G010340	GbCCCH22	V	3344	314	36.992	9.921	A09: 58072179-58075522 (+)
Gbar_A10G017520	GbCCCH23	I	4537	398	42.204	9.041	A10: 86459773-86464309 (-)
Gbar_A11G002670	GbCCCH24	VII	1418	336	36.957	7.186	A11: 2270601-2272018 (-)
Gbar_A11G003630	GbCCCH25	IV	4575	484	52.829	4.889	A11: 3064159-3068733 (+)
Gbar_A11G012160	GbCCCH26	I	4532	474	51.37	8.497	A11: 12157579-12162110 (+)
Gbar_A12G000830	GbCCCH27	I	4642	475	51.104	8.835	A12: 961557-966198 (-)
Gbar_A12G020030	GbCCCH28	IV	3340	468	51.701	4.829	A12: 92866594-92869933 (+)
Gbar_A12G022150	GbCCCH29	VII	2224	343	37.754	7.096	A12: 95691851-95694074 (+)
Gbar_A13G006770	GbCCCH30	VIII	3353	286	31.23	9.599	A13: 14067114-14070466 (-)
Gbar_A13G014050	GbCCCH31	IV	21517	459	50.291	8.229	A13: 89443169-89464685 (+)
Gbar_A13G016940	GbCCCH32	II	12188	385	42.505	8.858	A13: 97237227-97249414 (+)
Gbar_D01G001870	GbCCCH33	VI	1254	341	38.505	7.365	D01: 1587700-1588953 (+)
Gbar_D01G002550	GbCCCH34	I	4035	458	48.423	6.627	D01: 2247709-2251743 (-)
Gbar_D01G019720	GbCCCH35	VII	2407	295	30.887	9.684	D01: 57645633-57648039 (+)
Gbar_D02G005310	GbCCCH36	I	3544	459	49.303	7.793	D02: 6970619-6974162 (-)
Gbar_D02G020890	GbCCCH37	VIII	2334	319	34.656	9.27	D02: 63415588-63417921 (-)
Gbar_D04G000840	GbCCCH38	VII	7749	286	31.202	9.088	D04: 970914-978662 (-)
Gbar_D04G002590	GbCCCH39	II	10012	465	51.077	8.556	D04: 3411587-3421598 (+)
Gbar_D05G006840	GbCCCH40	VII	5774	299	31.445	9.75	D05: 5443167-5448940 (-)
Gbar_D07G003960	GbCCCH41	VII	2692	355	40.031	7.48	D07: 4055759-4058450 (+)
Gbar_D07G006090	GbCCCH42	IV	4853	443	49.677	5.464	D07: 6503579-6508431 (-)
Gbar_D07G007220	GbCCCH43	VII	2522	225	23.292	8.713	D07: 7877615-7880136 (-)
Gbar_D07G009490	GbCCCH44	III	4673	437	47.713	8.039	D07: 11314541-11319213 (+)
Gbar_D07G009510	GbCCCH45	III	4596	440	47.954	8.257	D07: 11331212-11335807 (-)
Gbar_D07G018540	GbCCCH46	III	4437	437	47.646	7.923	D07: 36304302-36308738 (-)
Gbar_D08G004890	GbCCCH47	I	5876	377	40.934	8.592	D08: 5071378-5077253 (+)
Gbar_D08G007070	GbCCCH48	V	1996	280	33.207	9.818	D08: 9023727-9025722 (-)
Gbar_D08G008210	GbCCCH49	I	4895	473	50.957	8.776	D08: 12155250-12160144 (-)
Gbar_D08G021190	GbCCCH50	V	1979	281	32.954	9.807	D08: 58517380-58519358 (+)
Gbar_D08G025160	GbCCCH51	II	13290	449	49.072	8.327	D08: 63337219-63350508 (-)
Gbar_D09G003450	GbCCCH52	IV	2872	456	51.59	6.802	D09: 10876409-10879280 (+)
Gbar_D09G010020	GbCCCH53	V	3371	314	37.006	10.075	D09: 34675470-34678840 (+)
Gbar_D10G017650	GbCCCH54	I	9698	531	56.887	8.102	D10: 46798201-46807898 (-)
Gbar_D11G003060	GbCCCH55	VII	1416	336	36.969	7.451	D11: 2411996-2413411 (-)
Gbar_D11G003960	GbCCCH56	IV	4755	480	52.452	5.001	D11: 3134331-3139085 (+)
Gbar_D11G012770	GbCCCH57	I	4683	492	53.404	8.99	D11: 11155260-11159942 (+)
Gbar_D12G000960	GbCCCH58	I	4617	475	51.108	8.835	D12: 1089791-1094407 (-)
Gbar_D12G020220	GbCCCH59	IV	3084	468	51.483	5.058	D12: 50943999-50947082 (+)
Gbar_D12G022070	GbCCCH60	VII	6167	332	36.429	7.014	D12: 52754720-52760886 (+)
Gbar_D13G005470	GbCCCH61	VIII	3310	287	31.299	9.698	D13: 7108619-7111928 (+)
Gbar_D13G013770	GbCCCH62	IV	8566	459	50.315	8.229	D13: 42204423-42212988 (+)
Gbar_D13G016930	GbCCCH63	II	12044	447	48.868	8.199	D13: 49506184-49518227 (+)
Note: aa = Amino ascids; MW (kDa) = Molecular Weight (Kilo Dalton); pI = Iso-electric point.

## Sheet: Table S4
Table S4. Detailed information of identified CCCH genes in G. hirsutum.
Gene ID	Gene name	Class	Length (bp)	Protein Length (aa)	MW (kDa)	pI	Location
Gh_A01G020500	GhCCCH1	VI	1020	339	38.329	7.785	A01: 1809254-1810273 (+)
Gh_A01G020600	GhCCCH2	VI	1026	341	38.595	7.328	A01: 1814940-1815965 (+)
Gh_A01G027700	GhCCCH3	I	3938	470	49.754	6.626	A01: 2537673-2541610 (-)
Gh_A01G215900	GhCCCH4	VII	2318	295	30.931	9.684	A01: 110054041-110056358 (-)
Gh_A02G054600	GhCCCH5	I	3108	441	47.875	6.986	A02: 6841197-6844304 (-)
Gh_A03G198600	GhCCCH6	VIII	1940	312	34.155	9.25	A03: 105130750-105132689 (-)
Gh_A05G052700	GhCCCH7	VII	5381	283	29.692	9.589	A05: 6240170-6245550 (-)
Gh_A05G398000	GhCCCH8	II	15372	444	48.458	8.471	A05: 105534714-105550085 (-)
Gh_A07G038800	GhCCCH9	VII	1559	339	38.319	8.35	A07: 4346264-4347822 (+)
Gh_A07G058700	GhCCCH10	IV	4354	445	49.855	5.34	A07: 7018651-7023004 (-)
Gh_A07G070300	GhCCCH11	VII	2183	293	30.623	9.574	A07: 8999614-9001796 (-)
Gh_A07G093500	GhCCCH12	III	4419	439	47.861	8.005	A07: 14176243-14180661 (+)
Gh_A07G093700	GhCCCH13	III	4273	436	47.507	8.156	A07: 14189656-14193928 (-)
Gh_A07G183300	GhCCCH14	III	3756	437	47.628	7.923	A07: 53963113-53966868 (-)
Gh_A08G050500	GhCCCH15	I	4534	362	39.473	8.682	A08: 5813455-5817988 (+)
Gh_A08G070200	GhCCCH16	V	849	282	33.456	9.687	A08: 10336775-10337623 (-)
Gh_A08G081200	GhCCCH17	I	3736	472	50.837	8.751	A08: 15369512-15373247 (-)
Gh_A08G214100	GhCCCH18	V	1278	281	33.002	9.924	A08: 117296989-117298266 (+)
Gh_A08G258600	GhCCCH19	II	7023	449	49.11	8.419	A08: 122863111-122870133 (-)
Gh_A09G041300	GhCCCH20	IV	2539	445	50.369	7.056	A09: 13054660-13057198 (+)
Gh_A09G110900	GhCCCH21	V	3242	314	36.992	9.921	A09: 63232387-63235628 (+)
Gh_A10G163300	GhCCCH22	I	4349	478	51.36	8.542	A10: 91916344-91920692 (-)
Gh_A11G030300	GhCCCH23	VII	2285	336	36.991	7.235	A11: 2528570-2530854 (-)
Gh_A11G039200	GhCCCH24	IV	4565	486	52.899	4.942	A11: 3339746-3344310 (+)
Gh_A11G124200	GhCCCH25	I	5519	442	47.927	8.454	A11: 12402274-12407792 (+)
Gh_A12G009600	GhCCCH26	I	4557	475	51.073	8.835	A12: 1121732-1126288 (-)
Gh_A12G210700	GhCCCH27	IV	3416	468	51.625	4.878	A12: 96070521-96073936 (+)
Gh_A12G232600	GhCCCH28	VII	1463	343	37.748	7.103	A12: 98890117-98891579 (+)
Gh_A13G069400	GhCCCH29	VIII	3381	286	31.216	9.485	A13: 13829737-13833117 (-)
Gh_A13G145100	GhCCCH30	IV	8208	459	50.332	8.229	A13: 88566399-88574606 (+)
Gh_A13G175200	GhCCCH31	II	10563	310	33.789	8.816	A13: 96913173-96923735 (+)
Gh_D01G018400	GhCCCH32	VI	1020	339	38.366	7.668	D01: 1500602-1501621 (+)
Gh_D01G018500	GhCCCH33	VI	1026	341	38.471	7.512	D01: 1505505-1506530 (+)
Gh_D01G024900	GhCCCH34	I	3407	468	49.61	6.626	D01: 2199920-2203326 (-)
Gh_D01G208200	GhCCCH35	VII	4740	530	56.625	9.558	D01: 59092825-59097564 (+)
Gh_D02G059100	GhCCCH36	I	3148	459	49.303	7.793	D02: 6821099-6824246 (-)
Gh_D02G215700	GhCCCH37	VIII	1954	317	34.582	9.39	D02: 66872710-66874663 (-)
Gh_D04G007800	GhCCCH38	VII	7484	374	40.555	8.058	D04: 958366-965849 (-)
Gh_D04G025300	GhCCCH39	II	9772	444	48.465	8.604	D04: 3484805-3494576 (+)
Gh_D05G069400	GhCCCH40	VII	5789	299	31.445	9.75	D05: 5466847-5472635 (-)
Gh_D07G039800	GhCCCH41	VII	2529	355	40.003	7.259	D07: 4060105-4062633 (+)
Gh_D07G059300	GhCCCH42	IV	4713	443	49.633	5.464	D07: 6436903-6441615 (-)
Gh_D07G069700	GhCCCH43	VII	2170	370	39.456	10.224	D07: 7795919-7798088 (-)
Gh_D07G091700	GhCCCH44	III	4306	437	47.743	8.039	D07: 11343869-11348174 (+)
Gh_D07G091900	GhCCCH45	III	4362	439	47.843	8.153	D07: 11360910-11365271 (-)
Gh_D07G184300	GhCCCH46	III	4338	437	47.689	7.898	D07: 36897006-36901343 (-)
Gh_D08G065500	GhCCCH47	V	2004	280	33.207	9.818	D08: 8350822-8352825 (-)
Gh_D08G076600	GhCCCH48	I	3766	473	50.815	8.913	D08: 11477540-11481305 (-)
Gh_D08G209700	GhCCCH49	V	879	292	34.367	10.369	D08: 61177947-61178825 (+)
Gh_D08G249500	GhCCCH50	II	11263	449	49.072	8.327	D08: 66037815-66049077 (-)
Gh_D09G036600	GhCCCH51	IV	2525	456	51.53	6.802	D09: 10267917-10270441 (+)
Gh_D09G104900	GhCCCH52	V	3263	314	36.997	10.142	D09: 35866596-35869858 (+)
Gh_D10G185100	GhCCCH53	I	3702	471	50.093	8.321	D10: 48241852-48245553 (-)
Gh_D11G030700	GhCCCH54	VII	2357	336	36.985	7.451	D11: 2511778-2514134 (-)
Gh_D11G039600	GhCCCH55	IV	4813	509	55.853	5.162	D11: 3204169-3208981 (+)
Gh_D11G125400	GhCCCH56	I	3953	492	53.307	9.131	D11: 11470337-11474289 (+)
Gh_D12G009000	GhCCCH57	I	4550	475	51.108	8.835	D12: 1092897-1097446 (-)
Gh_D12G204400	GhCCCH58	IV	3430	468	51.453	5.229	D12: 53720030-53723459 (+)
Gh_D12G226900	GhCCCH59	VII	6165	332	36.437	7.057	D12: 56175376-56181540 (+)
Gh_D13G146400	GhCCCH60	IV	8488	459	50.275	8.229	D13: 45513962-45522449 (+)
Gh_D13G177500	GhCCCH61	II	11047	355	38.775	8.421	D13: 52986032-52997078 (+)
Note: aa = Amino ascids; MW (kDa) = Molecular Weight (Kilo Dalton); pI = Iso-electric point.

## Sheet: Table S5
Table S5. The primer sequences used in this study.
Name	Forward primer	Reverse primer
GhCCCH10	TAAGGAAACGGACCACCACG	ACAGCCTGGTTCTTCCTTCG
GhCCCH14	TGCAAGTTTGGAGTTGCGTG	ACGTGGTGCAGAGACATGAG
GhCCCH15	AATGTGAGAGTGGCAAGGGG	AGGAGAGAGCACTGGGCTTA
GhCCCH19	AGCTGTGACTGAAGATGTTATGTG	CCAGGACGCTCTGGGTAGTA
GhCCCH45	GCCGGCCAATATCGAGAAGA	CCGCAGGTCCATTTACAGGT
GhCCCH50	CAGAGAACCTGCAGCAGACA	TAGGGACAGAGCCAGAACGA
Actin	CAAGGAAATCACCGCTTTGG	AAGGGATGCGAGGATGGA
